# Supplementary material for: Veterinary Drug Shops as Main Sources of Supply and Advice on Antimicrobials for Animal Use in the Mekong Delta of Vietnam
Source: Antibiotics (Basel). 2019 Oct 25;8(4):195. doi: 10.3390/antibiotics8040195 (PMC6963485; doi:10.3390/antibiotics8040195)
Supplement: Supplementary file 1 [file antibiotics-08-00195-s001.zip]

Archive with 11 entries (10 files):
- Table S1.xlsx
- __MACOSX/
- __MACOSX/._Table S1.xlsx
- Table S4.xlsx
- __MACOSX/._Table S4.xlsx
- Table S3.xlsx
- __MACOSX/._Table S3.xlsx
- Figure S1.tiff
- __MACOSX/._Figure S1.tiff
- Table S2.xlsx
- __MACOSX/._Table S2.xlsx
