# Supplementary material for: Veterinary Drug Shops as Main Sources of Supply and Advice on Antimicrobials for Animal Use in the Mekong Delta of Vietnam
Source: Antibiotics (Basel). 2019 Oct 25;8(4):195. doi: 10.3390/antibiotics8040195 (PMC6963485; doi:10.3390/antibiotics8040195)
Supplement: Supplementary file 1 [file antibiotics-08-00195-s001.zip › Table S1.xlsx]

## Sheet: Sheet1
No	ID	Age	Gender	Education status	Commune	District	Latitude	Longitude	Years of business	Customer Farmer (%)	Customer vet drug shop (%)	Customer animal health worker (%)	Total (100%)	No of company supplier	No of staff	Person-days/week	Affiliation to SDAH-DT (current)	Affiliation to SDAH-DT (past)	Only this business	Antimicrobial (%)	Animal health products (not antimicrobial) (%)	Commercial Feed (%)	Day-olds (%)	Slaughter-age birds (%)	Other(%)	Diagnosis service	Total Business (100%)	Antimicroial Chicken (%)	Antimicrobial Duck (%)	Antimicrobial Pig (%)	Antimicrobial aquatic animals (%)	Antimicrobial other (%)	Total	Any loan service	Feed loan service	Drug loan service
1	TM01	43	Male	Bachelor	Doc Binh Kieu	Thap Muoi	10.5163	105.908	12	80	20	0	100	4	4	28	FALSE	FALSE	TRUE	30	20	50	0	0	0	no	100	10	20	60	2.5	7.5	100	TRUE	TRUE	TRUE
2	TM02	29	Female	Bachelor	Doc Binh Kieu	Thap Muoi	10.5161	105.908	3	98	0	2	100	1	3	17.5	FALSE	FALSE	TRUE	2	3	90	0	0	5	yes	100	1	1.5	95	2.5	0	100	TRUE	TRUE	FALSE
3	TM03	38	Male	Vocational	Doc Binh Kieu	Thap Muoi	10.5164	105.909	7	75	0	25	100	4	2	14	FALSE	TRUE	FALSE	42	28	0	0	0	30	yes	100	20	10	60	2	8	100	TRUE	NOT SELLING FEED	TRUE
4	TM04	43	Female	Vocational	Doc Binh Kieu	Thap Muoi	10.5169	105.909	7	90	0	10	100	4	2	14	FALSE	FALSE	TRUE	20	30	50	0	0	0	no	100	15	15	60	0	10	100	FALSE	FALSE	FALSE
5	TM05	60	Female	Vocational	My An Town	Thap Muoi	10.5192	105.845	25	100	0	0	100	8	1	7	FALSE	TRUE	FALSE	47.5	47.5	5	0	0	0	no	100	15	15	60	0	10	100	TRUE	TRUE	TRUE
6	TM06	65	Male	Bachelor	My An Town	Thap Muoi	10.5184	105.846	15	80	0	20	100	4	2	10	FALSE	FALSE	TRUE	30	70	0	0	0	0	no	100	10	20	60	0	10	100	TRUE	NOT SELLING FEED	TRUE
7	TM07	29	Male	Master	My An Town	Thap Muoi	10.519	105.845	0.75	100	0	0	100	7	2	10	FALSE	FALSE	TRUE	4	16	10	0	0	70	yes	100	2	3	15	70	10	100	FALSE	FALSE	FALSE
8	TM08	72	Female	Vocational	My An Town	Thap Muoi	10.5195	105.846	13	100	0	0	100	5	2	7	FALSE	FALSE	TRUE	10	10	80	0	0	0	no	100	60	40	0	0	0	100	TRUE	TRUE	FALSE
9	TM09	31	Female	Vocational	My An Town	Thap Muoi	10.5192	105.846	10	100	0	0	100	8	4	28	FALSE	FALSE	TRUE	2.5	2.5	95	0	0	0	no	100	10	10	10	60	10	100	TRUE	TRUE	TRUE
10	TM10	44	Male	Bachelor	My An Town	Thap Muoi	10.5173	105.848	13	80	10	10	100	7	2	14	FALSE	TRUE	FALSE	28	12	60	0	0	0	no	100	10	20	70	0	0	100	TRUE	TRUE	FALSE
11	TM11	38	Male	Bachelor	My Quy	Thap Muoi	10.5273	105.725	18	90	0	10	100	6	1	7	FALSE	FALSE	TRUE	35	35	20	0	0	10	yes	100	30	20	10	30	10	100	FALSE	FALSE	FALSE
12	TM12	62	Male	Vocational	My Quy	Thap Muoi	10.5274	105.725	16	100	0	0	100	4	2	14	FALSE	FALSE	TRUE	2	8	90	0	0	0	no	100	50	50	0	0	0	100	TRUE	TRUE	FALSE
13	TM13	40	Female	Vocational	My Quy	Thap Muoi	10.5267	105.725	20	80	0	20	100	13	2	13	TRUE	FALSE	FALSE	25	25	50	0	0	0	no	100	30	5	50	15	0	100	TRUE	TRUE	FALSE
14	TM14	23	Female	Bachelor	Lang Bien	Thap Muoi	10.4834	105.801	0.3	95	0	5	100	4	1	7	FALSE	FALSE	TRUE	32.5	17.5	50	0	0	0	no	100	10	10	10	70	0	100	FALSE	FALSE	FALSE
15	TM15	56	Male	Vocational	My An Town	Thap Muoi	10.5202	105.844	25	100	0	0	100	8	1	7	FALSE	TRUE	FALSE	60	40	0	0	0	0	no	100	10	20	20	50	0	100	FALSE	NOT SELLING FEED	FALSE
16	TM16	39	Female	Bachelor	My An Town	Thap Muoi	10.5259	105.846	3	70	10	20	100	16	4	22.5	TRUE	FALSE	FALSE	6	34	40	15	2	3	yes	100	60	20	10	0	10	100	TRUE	TRUE	FALSE
17	TM17	43	Male	Bachelor	My An Town	Thap Muoi	10.5184	105.846	15	80	0	20	100	3	2	9	FALSE	FALSE	TRUE	50	50	0	0	0	0	no	100	30	40	30	0	0	100	TRUE	NOT SELLING FEED	TRUE
18	TM18	56	Male	Vocational	Thanh My	Thap Muoi	10.4078	105.859	30	80	0	20	100	3	1	7	FALSE	TRUE	FALSE	25	25	50	0	0	0	no	100	20	50	20	3	7	100	TRUE	TRUE	FALSE
19	TM19	54	Male	Bachelor	Thanh My	Thap Muoi	10.407	105.858	13	100	0	0	100	9	1	7	FALSE	TRUE	FALSE	19	76	0	0	0	5	yes	100	10	20	70	0	0	100	TRUE	NOT SELLING FEED	TRUE
20	TM20	43	Male	Vocational	Phu Dien	Thap Muoi	10.4512	105.9	20	80	0	20	100	6	2	9	FALSE	TRUE	FALSE	40	40	10	0	0	10	yes	100	15	15	70	0	0	100	FALSE	FALSE	FALSE
21	TM21	51	Female	Vocational	Phu Dien	Thap Muoi	10.4507	105.899	20	95	0	5	100	7	2	14	FALSE	TRUE	FALSE	42	28	25	0	0	5	yes	100	5	15	80	0	0	100	TRUE	TRUE	TRUE
22	TM22	51	Male	Vocational	Phu Dien	Thap Muoi	10.4507	105.899	24	100	0	0	100	6	2	10.5	FALSE	TRUE	FALSE	21	49	0	0	0	30	yes	100	14	25	60	0	1	100	TRUE	NOT SELLING FEED	TRUE
23	TM23	38	Male	Vocational	Phu Dien	Thap Muoi	10.4546	105.901	12	100	0	0	100	2	1	7	FALSE	TRUE	FALSE	5	5	10	40	10	30	yes	100	20	50	30	0	0	100	FALSE	FALSE	FALSE
24	TM24	39	Female	Bachelor	My Quy	Thap Muoi	10.5256	105.759	18	99	0	1	100	4	2	10	FALSE	TRUE	FALSE	15	35	50	0	0	0	no	100	20	70	8	1	1	100	FALSE	FALSE	FALSE
25	TM25	46	Male	Bachelor	My Quy	Thap Muoi	10.5253	105.761	1.5	90	0	10	100	6	1	7	FALSE	TRUE	FALSE	19.5	10.5	70	0	0	0	no	100	13	7	70	0	10	100	TRUE	TRUE	FALSE
26	TM26	39	Male	Bachelor	Tan Kieu	Thap Muoi	10.5748	105.867	8	100	0	0	100	4	2	9	FALSE	TRUE	FALSE	7.5	2.5	90	0	0	0	no	100	10	10	70	0	10	100	TRUE	TRUE	TRUE
27	TM27	49	Male	Vocational	Tan Kieu	Thap Muoi	10.5746	105.866	15	100	0	0	100	3	1	7	FALSE	TRUE	FALSE	3	7	0	0	0	90	yes	100	10	10	80	0	0	100	TRUE	NOT SELLING FEED	TRUE
28	TM28	52	Male	Vocational	My Hoa	Thap Muoi	10.5893	105.814	16	98	0	2	100	4	2	8	FALSE	TRUE	FALSE	35	35	30	0	0	0	no	100	20	20	50	5	5	100	FALSE	FALSE	FALSE
29	TM29	35	Female	Bachelor	Truong Xuan	Thap Muoi	10.6547	105.792	3	100	0	0	100	15	3	17.5	FALSE	TRUE	FALSE	3.2	4.8	90	0	0	2	yes	100	10	20	60	0	10	100	TRUE	TRUE	TRUE
30	TM30	46	Male	Vocational	Truong Xuan	Thap Muoi	10.6566	105.784	18	90	0	10	100	5	2	10.5	FALSE	TRUE	FALSE	16	24	60	0	0	0	no	100	5	15	70	10	0	100	FALSE	FALSE	FALSE
31	TM31	54	Male	Vocational	Truong Xuan	Thap Muoi	10.6568	105.784	22	80	0	20	100	13	2	14	FALSE	TRUE	FALSE	17.5	17.5	65	0	0	0	no	100	20	40	30	10	0	100	FALSE	FALSE	FALSE
32	TM32	39	Male	Bachelor	Truong Xuan	Thap Muoi	10.6567	105.784	17	80	10	10	100	20	2	14	FALSE	TRUE	FALSE	10	10	20	5	5	50	yes	100	10	50	30	2.5	7.5	100	TRUE	TRUE	TRUE
33	TM33	34	Female	Bachelor	Truong Xuan	Thap Muoi	10.6567	105.783	5	100	0	0	100	5	3	16	FALSE	TRUE	FALSE	50	0	50	0	0	0	no	100	9	12	6	1.5	71.5	100	FALSE	FALSE	FALSE
34	TM34	35	Female	Vocational	Truong Xuan	Thap Muoi	10.6572	105.783	20	100	0	0	100	5	3	14	FALSE	FALSE	TRUE	56	24	20	0	0	0	no	100	25	25	25	25	0	100	FALSE	FALSE	FALSE
35	TM35	60	Male	Bachelor	My Hoa	Thap Muoi	10.589	105.814	1	100	0	0	100	3	1	7	FALSE	FALSE	TRUE	50	50	0	0	0	0	no	100	20	80	0	0	0	100	TRUE	NOT SELLING FEED	TRUE
36	TM36	45	Male	Vocational	My An	Thap Muoi	10.5218	105.871	10	80	0	20	100	1	2	9.5	FALSE	TRUE	FALSE	2.5	2.5	80	15	0	0	no	100	35	25	35	2.5	2.5	100	TRUE	TRUE	FALSE
37	TM37	38	Male	Bachelor	Thanh Loi	Thap Muoi	10.7321	105.7	3.5	100	0	0	100	6	2	14	FALSE	TRUE	FALSE	27	3	50	0	0	20	yes	100	5	15	80	0	0	100	TRUE	TRUE	FALSE
38	TM38	38	Male	Bachelor	Hung Thanh	Thap Muoi	10.665	105.701	8	100	0	0	100	5	1	7	FALSE	FALSE	TRUE	2	8	90	0	0	0	no	100	10	30	60	0	0	100	TRUE	TRUE	TRUE
39	TM39	62	Female	Bachelor	My An	Thap Muoi	10.5192	105.843	4	100	0	0	100	4	2	14	FALSE	TRUE	FALSE	36	54	10	0	0	0	no	100	8	12	10	70	0	100	TRUE	TRUE	FALSE
40	TM40	51	Female	Bachelor	My An	Thap Muoi	10.5188	105.846	20	100	0	0	100	8	1	7	FALSE	TRUE	FALSE	20	80	0	0	0	0	no	100	15	15	50	0	20	100	TRUE	NOT SELLING FEED	TRUE
41	TM41	45	Male	Vocational	My Quy	Thap Muoi	10.5252	105.76	17	70	0	30	100	5	2	12	FALSE	TRUE	FALSE	9	21	70	0	0	0	no	100	10	50	40	0	0	100	TRUE	TRUE	TRUE
42	TM42	38	Male	Bachelor	My Dong	Thap Muoi	10.5225	105.807	10	100	0	0	100	2	1	7	FALSE	TRUE	FALSE	12	3	70	0	0	15	yes	100	20	10	70	0	0	100	TRUE	TRUE	TRUE
43	TM43	53	Male	Vocational	My An	Thap Muoi	10.5203	105.836	0.5	100	0	0	100	8	2	14	FALSE	FALSE	TRUE	0.4	1.6	98	0	0	0	no	100	2	2	4	90	2	100	TRUE	TRUE	TRUE
44	CL01	45	Male	Vocational	Tan Nghia	Cao Lanh	10.5309	105.612	24	100	0	0	100	4	1	7	FALSE	TRUE	FALSE	40	10	50	0	0	0	no	100	60	30	5	0	5	100	TRUE	TRUE	TRUE
45	CL02	39	Male	Vocational	Tan Nghia	Cao Lanh	10.5313	105.612	13	100	0	0	100	6	2	8	TRUE	FALSE	FALSE	21	9	60	5	0	5	yes	100	20	70	3	0	7	100	TRUE	TRUE	FALSE
46	CL03	52	Male	Vocational	Phong My	Cao Lanh	10.5167	105.558	27	100	0	0	100	7	2	14	FALSE	TRUE	FALSE	20	5	70	0	0	5	yes	100	10	60	30	0	0	100	TRUE	TRUE	FALSE
47	CL04	37	Male	Vocational	Phong My	Cao Lanh	10.5171	105.558	15	100	0	0	100	7	1	7	FALSE	TRUE	FALSE	21	9	60	0	0	10	yes	100	5	25	70	0	0	100	TRUE	TRUE	FALSE
48	CL05	36	Male	Bachelor	Phương Tra	Cao Lanh	10.5272	105.66	5	97	0	3	100	8	2	10.5	TRUE	FALSE	FALSE	18	72	7	0	0	3	yes	100	20	50	20	0	10	100	TRUE	TRUE	TRUE
49	CL06	48	Male	Bachelor	Phuong Thinh	Cao Lanh	10.604	105.662	30	100	0	0	100	9	2	12	TRUE	FALSE	FALSE	3	27	65	0	0	5	yes	100	0	50	25	0	25	100	FALSE	FALSE	FALSE
50	CL07	25	Male	Vocational	Phuong Thinh	Cao Lanh	10.6032	105.663	2	100	0	0	100	5	4	26	FALSE	FALSE	TRUE	7.5	7.5	85	0	0	0	no	100	10	70	20	0	0	100	TRUE	TRUE	FALSE
51	CL08	42	Male	Vocational	Gao Giong	Cao Lanh	10.6057	105.635	7	100	0	0	100	5	2	14	FALSE	TRUE	FALSE	4	16	75	0	0	5	yes	100	20	70	0	0	10	100	FALSE	FALSE	FALSE
52	CL09	37	Male	Vocational	Gao Giong	Cao Lanh	10.6056	105.635	15	100	0	0	100	6	3	15	FALSE	TRUE	FALSE	10.5	24.5	65	0	0	0	no	100	20	70	0	2.95238	7.04762	100	FALSE	FALSE	FALSE
53	CL10	33	Male	Vocational	Gao Giong	Cao Lanh	10.6708	105.645	10	100	0	0	100	10	2	14	FALSE	TRUE	FALSE	7.5	17.5	70	0	0	5	yes	100	30	50	4	4	12	100	FALSE	FALSE	FALSE
54	CL11	48	Male	Vocational	My Tho Town	Cao Lanh	10.4493	105.696	8	80	5	15	100	15	3	12	TRUE	FALSE	FALSE	20	20	50	0	0	10	yes	100	30	10	30	0	30	100	TRUE	TRUE	TRUE
55	CL12	36	Female	Vocational	My Tho Town	Cao Lanh	10.4457	105.696	25	100	0	0	100	5	3	21	FALSE	FALSE	TRUE	24	16	60	0	0	0	no	100	40	40	10	0	10	100	FALSE	FALSE	FALSE
56	CL13	34	Male	Vocational	My Tho Town	Cao Lanh	10.4441	105.697	5	90	3	7	100	10	2	14	FALSE	TRUE	FALSE	10	15	70	0	0	5	yes	100	10	40	30	0	20	100	FALSE	FALSE	FALSE
57	CL14	39	Female	Vocational	My Tho Town	Cao Lanh	10.4444	105.698	18	70	20	10	100	6	2	14	FALSE	FALSE	TRUE	8	12	80	0	0	0	no	100	30	20	30	10	10	100	TRUE	TRUE	FALSE
58	CL15	28	Female	Vocational	My Hoi	Cao Lanh	10.4441	105.718	3	100	0	0	100	4	2	9	FALSE	FALSE	TRUE	18	12	70	0	0	0	no	100	35	35	20	5	5	100	TRUE	TRUE	TRUE
59	CL16	39	Male	Vocational	Ba Sao	Cao Lanh	10.5285	105.673	13	100	0	0	100	7	2	10.5	FALSE	TRUE	FALSE	4.5	10.5	80	0	0	5	yes	100	10	80	5	0	5	100	TRUE	TRUE	FALSE
60	CL17	57	Male	Vocational	Ba Sao	Cao Lanh	10.5276	105.673	18	100	0	0	100	1	2	12	FALSE	TRUE	FALSE	3	7	80	0	0	10	yes	100	5	70	20	0	5	100	TRUE	TRUE	TRUE
61	CL18	53	Male	Vocational	Phuong Tra	Cao Lanh	10.53	105.646	21	70	15	15	100	10	3	21	FALSE	TRUE	FALSE	1.5	3.5	80	0	0	15	yes	100	10	70	15	1	4	100	TRUE	TRUE	TRUE
62	CL19	23	Male	Vocational	Phuong Tra	Cao Lanh	10.53	105.646	2	100	0	0	100	10	2	10	FALSE	FALSE	TRUE	7	7	85	0	0	1	yes	100	7	13	70	0	10	100	TRUE	TRUE	FALSE
63	CL20	39	Male	Vocational	Phuong Tra	Cao Lanh	10.5301	105.646	16	100	0	0	100	5	2	17	FALSE	FALSE	TRUE	1	4	90	0	0	5	yes	100	10	40	30	5	15	100	TRUE	TRUE	TRUE
64	CL21	36	Female	Vocational	Phuong Tra	Cao Lanh	10.5306	105.647	15	95	5	0	100	7	2	14	FALSE	FALSE	TRUE	8.1	21.9	25	15	0	30	yes	100	20	30	10	20	20	100	TRUE	TRUE	TRUE
65	CL22	31	Female	Vocational	Phuong Tra	Cao Lanh	10.5302	105.646	10	100	0	0	100	7	2	9	FALSE	FALSE	TRUE	7.5	7.5	80	4	0	1	yes	100	33.3333	33.3333	33.3333	0	0	100	TRUE	TRUE	FALSE
66	CL23	30	Female	Vocational	My Tho	Cao Lanh	10.4689	105.74	6	90	0	10	100	8	1	7	FALSE	TRUE	FALSE	21	9	50	15	0	5	yes	100	30	60	10	0	0	100	TRUE	TRUE	FALSE
67	CL24	42	Male	Vocational	Tan Hoi Trung	Cao Lanh	10.4447	105.754	7	100	0	0	100	4	2	14	FALSE	TRUE	FALSE	27	18	45	0	0	10	yes	100	25	50	25	0	0	100	TRUE	TRUE	TRUE
68	CL25	30	Male	Vocational	Tan Hoi Trung	Cao Lanh	10.4445	105.755	8	100	0	0	100	10	4	28	FALSE	TRUE	FALSE	15	15	65	0	0	5	yes	100	30	30	40	0	0	100	TRUE	TRUE	TRUE
69	CL26	28	Male	Bachelor	Tan Hoi Trung	Cao Lanh	10.4448	105.757	3	100	0	0	100	3	2	14	FALSE	FALSE	TRUE	5	20	70	0	0	5	yes	100	50	30	5	15	0	100	TRUE	TRUE	TRUE
70	CL27	38	Male	Bachelor	Tan Hoi Trung	Cao Lanh	10.4452	105.755	10	70	0	30	100	15	2	14	FALSE	TRUE	FALSE	27	18	45	0	0	10	yes	100	10	70	20	0	0	100	FALSE	FALSE	FALSE
71	CL28	48	Male	Vocational	Nhi My	Cao Lanh	10.4719	105.676	13	100	0	0	100	4	2	14	FALSE	TRUE	FALSE	12.5	12.5	70	0	0	5	yes	100	30	30	40	0	0	100	TRUE	TRUE	FALSE
72	CL29	64	Male	Vocational	My Tho Town	Cao Lanh	10.4449	105.697	20	100	0	0	100	7	2	14	FALSE	TRUE	FALSE	15	15	70	0	0	0	no	100	10	10	80	0	0	100	FALSE	FALSE	FALSE
73	CL30	39	Male	Bachelor	My Xuong	Cao Lanh	10.4117	105.718	10	90	0	10	100	10	3	16.5	FALSE	TRUE	FALSE	7.5	17.5	25	0	0	50	yes	100	20	40	30	0	10	100	TRUE	TRUE	FALSE
74	CL31	50	Male	Vocational	My Xuong	Cao Lanh	10.4117	105.719	2	80	0	20	100	5	2	14	FALSE	FALSE	TRUE	15	15	60	0	0	10	yes	100	30	30	30	0	10	100	TRUE	TRUE	FALSE
75	CL32	47	Female	Bachelor	My Hoi	Cao Lanh	10.3982	105.726	2	100	0	0	100	5	3	16	FALSE	FALSE	TRUE	1	9	20	0	0	70	yes	100	20	10	70	0	0	100	TRUE	TRUE	FALSE
76	CL33	36	Male	Bachelor	My Hoi	Cao Lanh	10.3969	105.728	7	100	0	0	100	4	1	7	FALSE	FALSE	TRUE	14	6	30	10	0	40	yes	100	10	10	75	0	5	100	TRUE	TRUE	FALSE
77	CL34	60	Male	Vocational	My Hoi	Cao Lanh	10.3974	105.726	14	50	0	50	100	5	2	14	FALSE	FALSE	TRUE	6	14	70	0	0	10	yes	100	15	15	70	0	0	100	TRUE	TRUE	FALSE
78	CL35	55	Female	Bachelor	Binh Hang Trung	Cao Lanh	10.3787	105.743	22	97	0	3	100	7	1	3.5	FALSE	TRUE	FALSE	7.5	17.5	70	0	0	5	yes	100	10	30	50	0	10	100	FALSE	FALSE	FALSE
79	CL36	56	Female	Bachelor	Binh Hang Trung	Cao Lanh	10.3788	105.744	28	100	0	0	100	9	2	10.5	FALSE	FALSE	TRUE	1.5	13.5	80	0	0	5	yes	100	9	20	70	0	1	100	TRUE	TRUE	FALSE
80	CL37	32	Male	Bachelor	Binh Hang Trung	Cao Lanh	10.3794	105.746	5	100	0	0	100	2	1	7	FALSE	FALSE	TRUE	18	72	0	0	0	10	yes	100	3	0	7	90	0	100	TRUE	TRUE	TRUE
81	CL38	39	Female	Vocational	Binh Hang Trung	Cao Lanh	10.38	105.747	12	100	0	0	100	10	2	10.5	FALSE	FALSE	TRUE	2	8	80	0	0	10	yes	100	20	20	60	0	0	100	FALSE	FALSE	FALSE
82	CL39	39	Male	Bachelor	Binh Hanh Tay	Cao Lanh	10.37	105.754	14	100	0	0	100	6	1	7	FALSE	TRUE	FALSE	7	3	0	0	0	90	yes	100	5	5	90	0	0	100	FALSE	FALSE	FALSE
83	CL40	52	Female	Bachelor	Binh Hanh Tay	Cao Lanh	10.3746	105.751	9	100	0	0	100	12	2	14	FALSE	TRUE	FALSE	30	70	0	0	0	0	no	100	25	25	50	0	0	100	FALSE	NOT SELLING FEED	FALSE
84	CL41	37	Female	Vocational	Binh Hanh Tay	Cao Lanh	10.3628	105.761	6	100	0	0	100	4	1	7	FALSE	FALSE	TRUE	4	16	40	30	0	10	yes	100	15	15	70	0	0	100	FALSE	FALSE	FALSE
85	CL42	30	Male	Vocational	Binh Hanh Tay	Cao Lanh	10.3618	105.764	3.5	100	0	0	100	5	2	14	FALSE	FALSE	TRUE	30	30	30	5	0	5	yes	100	25	25	50	0	0	100	TRUE	TRUE	FALSE
86	CL43	39	Male	Vocational	Binh Hanh Tay	Cao Lanh	10.3614	105.764	13	100	0	0	100	6	2	14	FALSE	FALSE	TRUE	1	9	90	0	0	0	no	100	15	15	20	50	0	100	TRUE	TRUE	FALSE
87	CL44	32	Male	Bachelor	Binh Hanh Tay	Cao Lanh	10.3965	105.79	3	100	0	0	100	4	1	7	FALSE	FALSE	TRUE	12	18	0	0	0	70	yes	100	5	5	90	0	0	100	FALSE	FALSE	FALSE
88	CL45	52	Male	Bachelor	My Long	Cao Lanh	10.3534	105.778	17	80	0	20	100	10	3	14	FALSE	FALSE	TRUE	13.5	1.5	80	0	0	5	yes	100	5	5	80	0	10	100	TRUE	TRUE	FALSE
89	CL46	57	Female	Vocational	My Hiep	Cao Lanh	10.3421	105.79	21	100	0	0	100	10	2	14	FALSE	FALSE	TRUE	15	10	70	0	0	5	yes	100	10	10	75	0	5	100	TRUE	TRUE	FALSE
90	CL47	54	Female	Bachelor	My Hiep	Cao Lanh	10.34	105.794	15	99	0	1	100	5	1	7	FALSE	FALSE	TRUE	25	25	30	0	0	20	yes	100	30	20	30	5	15	100	TRUE	TRUE	FALSE
91	CL48	34	Female	Vocational	My Long	Cao Lanh	10.3774	105.8	9	100	0	0	100	10	3	21	FALSE	FALSE	TRUE	15	35	50	0	0	0	no	100	10	10	10	60	10	100	TRUE	TRUE	TRUE
92	CL49	44	Male	Bachelor	My Long	Cao Lanh	10.352	105.781	18	100	0	0	100	7	1	7	FALSE	TRUE	FALSE	40	60	0	0	0	0	no	100	15	15	30	0	40	100	FALSE	NOT SELLING FEED	FALSE
93	CL50	51	Female	Vocational	Phong My	Cao Lanh	10.5177	105.557	17	100	0	0	100	4	2	14	FALSE	FALSE	TRUE	1	9	90	0	0	0	no	100	35	35	30	0	0	100	FALSE	FALSE	FALSE
