# Supplementary material for: Veterinary Drug Shops as Main Sources of Supply and Advice on Antimicrobials for Animal Use in the Mekong Delta of Vietnam
Source: Antibiotics (Basel). 2019 Oct 25;8(4):195. doi: 10.3390/antibiotics8040195 (PMC6963485; doi:10.3390/antibiotics8040195)
Supplement: Supplementary file 1 [file antibiotics-08-00195-s001.zip › Table S3.xlsx]

## Sheet: Table S3
No	Farm ID	District	Latitude Farm	Longitude Farm	Vet drug shop ID1 (visited)	Latitude of visited vet drug shop	Longitude of visited vet drug shop	Distance from farm to visited shops	Vet drug shop ID2 (closest)	Latitude of closest vet drug shop	Longitude of closest vet drug shop	Distance from farm to closest shops
1	75-001	Thap Muoi	10.5278	105.844	TM16	10.5259	105.846	0.3	TM16	10.5259	105.846	0.3
2	75-002	Thap Muoi	10.5095	105.838	TM16	10.5259	105.846	2.01	TM39	10.5192	105.843	1.18
3	75-003	Thap Muoi	10.5742	105.827	TM16	10.5259	105.846	5.75	TM35	10.589	105.814	2.23
4	75-004	Thap Muoi	10.5771	105.863	TM16	10.5259	105.846	6.02	TM27	10.5746	105.866	0.45
5	75-005	Thap Muoi	10.4788	105.926	TM16	10.5259	105.846	6.02	TM23	10.4546	105.901	3.9
6	75-006	Thap Muoi	10.5147	105.904	TM40	10.5188	105.846	6.5	TM02	10.5161	105.908	0.44
7	75-008	Thap Muoi	10.6006	105.861	TM16	10.5259	105.846	8.47	TM26	10.5748	105.867	2.94
8	75-009	Thap Muoi	10.5259	105.791	TM16	10.5259	105.846	6.07	TM42	10.5225	105.807	1.78
9	75-010	Thap Muoi	10.5166	105.838	TM16	10.5259	105.846	1.36	TM43	10.5203	105.836	0.44
10	75-011	Thap Muoi	10.4731	105.902	TM16	10.5259	105.846	8.59	TM23	10.4546	105.901	2.07
11	75-012	Thap Muoi	10.5122	105.836	TM16	10.5259	105.846	1.84	TM43	10.5203	105.836	0.91
12	75-013	Thap Muoi	10.505	105.76	CL11	10.4493	105.696	9.44	TM41	10.5252	105.76	2.24
13	75-014	Thap Muoi	10.5289	105.746	TM16	10.5259	105.846	11.15	TM24	10.5256	105.759	1.59
14	75-015	Thap Muoi	10.51	105.907	TM16	10.5259	105.846	7.02	TM02	10.5161	105.908	0.7
15	75-016	Thap Muoi	10.4947	105.864	TM16	10.5259	105.846	4.03	TM10	10.5173	105.848	3.08
16	75-017	Thap Muoi	10.5239	105.797	TM16	10.5259	105.846	5.4	TM42	10.5225	105.807	1.08
17	75-018	Thap Muoi	10.4745	105.913	TM16	10.5259	105.846	9.46	TM23	10.4546	105.901	2.63
18	75-019	Thap Muoi	10.4786	105.841	TM16	10.5259	105.846	5.3	TM10	10.5173	105.848	4.38
19	75-020	Thap Muoi	10.498	105.758	TM16	10.5259	105.846	10.23	TM41	10.5252	105.76	3.03
20	75-021	Thap Muoi	10.4748	105.862	TM17	10.5184	105.846	5.16	TM23	10.4546	105.901	4.9
21	75-022	Thap Muoi	10.4912	105.857	TM16	10.5259	105.846	4.08	TM10	10.5173	105.848	3.09
22	75-023	Thap Muoi	10.5009	105.884	TM40	10.5188	105.846	4.7	TM36	10.5218	105.871	2.75
23	75-024	Thap Muoi	10.5156	105.866	TM16	10.5259	105.846	2.59	TM36	10.5218	105.871	0.88
24	75-025	Thap Muoi	10.5289	105.746	CL03	10.4543	105.635	14.62	TM24	10.5256	105.759	1.5
25	75-026	Thap Muoi	10.4922	105.868	TM16	10.5259	105.846	4.51	TM36	10.5218	105.871	3.31
26	75-027	Thap Muoi	10.4828	105.929	TM03	10.5164	105.909	4.4	TM03	10.5164	105.909	4.4
27	75-028	Thap Muoi	10.4942	105.867	TM16	10.5259	105.846	4.26	TM36	10.5218	105.871	3.11
28	75-029	Thap Muoi	10.5393	105.805	TM16	10.5259	105.846	4.75	TM42	10.5225	105.807	1.89
29	75-030	Thap Muoi	10.5515	105.873	TM16	10.5259	105.846	4.2	TM27	10.5746	105.866	2.7
30	75-031	Thap Muoi	10.5258	105.791	TM16	10.5259	105.846	6.04	TM42	10.5225	105.807	1.75
31	75-032	Thap Muoi	10.5461	105.731	TM16	10.5259	105.846	12.92	TM12	10.5274	105.725	2.2
32	75-033	Thap Muoi	10.5053	105.769	TM16	10.5259	105.846	8.82	TM41	10.5252	105.76	2.43
33	75-034	Thap Muoi	10.5581	105.777	TM16	10.5259	105.846	8.44	TM25	10.5253	105.761	4.08
34	75-036	Thap Muoi	10.5631	105.762	TM24	10.5256	105.759	4.18	TM24	10.5256	105.759	4.18
35	75-037	Thap Muoi	10.45	105.872	TM20	10.4512	105.9	3.1	TM22	10.4507	105.899	3.08
36	75-038	Thap Muoi	10.525	105.811	TM16	10.5259	105.846	3.85	TM42	10.5225	105.807	0.56
37	75-039	Thap Muoi	10.5461	105.775	TM16	10.5259	105.846	8.18	TM25	10.5253	105.761	2.82
38	75-040	Thap Muoi	10.5369	105.824	TM16	10.5259	105.846	2.72	TM43	10.5203	105.836	2.32
39	75-041	Thap Muoi	10.5682	105.801	TM16	10.5259	105.846	6.88	TM35	10.589	105.814	2.74
40	75-044	Thap Muoi	10.5569	105.798	TM16	10.5259	105.846	6.3	TM42	10.5225	105.807	3.95
41	75-046	Thap Muoi	10.6106	105.855	TM16	10.5259	105.846	9.48	TM26	10.5748	105.867	4.18
42	75-047	Thap Muoi	10.5083	105.933	TM03	10.5164	105.909	2.89	TM03	10.5164	105.909	2.89
43	75-049	Thap Muoi	10.4953	105.863	TM16	10.5259	105.846	3.95	TM10	10.5173	105.848	3
44	75-050	Thap Muoi	10.4747	105.922	TM16	10.5259	105.846	10.25	TM23	10.4546	105.901	3.29
45	75-051	Thap Muoi	10.4981	105.865	TM16	10.5259	105.846	3.78	TM36	10.5218	105.871	2.74
46	75-052	Thap Muoi	10.5297	105.88	TM16	10.5259	105.846	3.81	TM36	10.5218	105.871	1.29
47	75-054	Thap Muoi	10.5152	105.789	TM16	10.5259	105.846	6.4	TM42	10.5225	105.807	2.12
48	75-055	Thap Muoi	10.5107	105.86	TM16	10.5259	105.846	2.32	TM10	10.5173	105.848	1.52
49	75-056	Thap Muoi	10.5114	105.907	TM16	10.5259	105.846	6.98	TM02	10.5161	105.908	0.55
50	75-058	Thap Muoi	10.4906	105.843	TM40	10.5188	105.846	3.17	TM10	10.5173	105.848	3.04
51	75-061	Cao Lanh	10.4703	105.727	CL15	10.4441	105.718	3.09	CL23	10.4689	105.74	1.45
52	75-062	Cao Lanh	10.4657	105.702	CL29	10.4449	105.697	6.3	CL11	10.4493	105.696	1.95
53	75-063	Cao Lanh	10.4449	105.716	CL29	10.4449	105.697	4.35	CL15	10.4441	105.718	0.19
54	75-065	Cao Lanh	10.4496	105.707	CL11	10.4493	105.696	1.14	CL11	10.4493	105.696	1.14
55	75-066	Cao Lanh	10.4516	105.71	CL15	10.4441	105.718	1.19	CL15	10.4441	105.718	1.19
56	75-067	Cao Lanh	10.4795	105.715	CL11	10.4493	105.696	3.96	CL23	10.4689	105.74	2.97
57	75-068	Cao Lanh	10.4578	105.712	CL14	10.4444	105.698	2.17	CL15	10.4441	105.718	1.65
58	75-069	Cao Lanh	10.4663	105.707	CL11	10.4493	105.696	2.23	CL11	10.4493	105.696	2.23
59	75-070	Cao Lanh	10.4641	105.699	CL11	10.4493	105.696	1.68	CL11	10.4493	105.696	1.68
60	75-071	Cao Lanh	10.4268	105.731	CL14	10.4444	105.698	4.21	CL31	10.4117	105.719	2.18
61	75-072	Cao Lanh	10.4554	105.773	CL25	10.4445	105.755	2.26	CL26	10.4448	105.757	2.06
62	75-073	Cao Lanh	10.4436	105.709	CL15	10.4441	105.718	0.96	CL15	10.4441	105.718	0.96
63	75-074	Cao Lanh	10.4713	105.74	CL11	10.4493	105.696	5.42	CL23	10.4689	105.74	0.26
64	75-076	Cao Lanh	10.4524	105.709	CL12	10.4457	105.696	1.69	CL15	10.4441	105.718	1.29
65	75-077	Cao Lanh	10.441	105.712	CL11	10.4493	105.696	1.97	CL15	10.4441	105.718	0.71
66	75-078	Cao Lanh	10.4186	105.727	CL15	10.4441	105.718	3.03	CL31	10.4117	105.719	1.21
67	75-079	Cao Lanh	10.4515	105.7	CL11	10.4493	105.696	0.47	CL11	10.4493	105.696	0.47
68	75-080	Cao Lanh	10.4548	105.698	CL11	10.4493	105.696	0.64	CL11	10.4493	105.696	0.64
69	75-081	Cao Lanh	10.4619	105.715	CL11	10.4493	105.696	2.51	CL15	10.4441	105.718	2.01
70	75-083	Cao Lanh	10.4538	105.713	CL15	10.4441	105.718	1.21	CL15	10.4441	105.718	1.21
71	75-085	Cao Lanh	10.4382	105.696	CL15	10.4441	105.718	2.49	CL13	10.4441	105.697	0.67
72	75-086	Cao Lanh	10.4622	105.709	CL15	10.4441	105.718	2.21	CL11	10.4493	105.696	2.03
73	75-087	Cao Lanh	10.4623	105.71	CL15	10.4441	105.718	2.21	CL11	10.4493	105.696	2.07
74	75-089	Cao Lanh	10.4382	105.764	CL25	10.4445	105.755	1.16	CL26	10.4448	105.757	1.02
75	75-090	Cao Lanh	10.4634	105.701	TPCL03	10.4543	105.635	7.19	CL11	10.4493	105.696	1.67
76	75-091	Cao Lanh	10.4916	105.701	TPCL01	10.4847	105.652	5.5	CL28	10.4719	105.676	3.59
77	75-092	Cao Lanh	10.4419	105.711	CL15	10.4441	105.718	0.74	CL15	10.4441	105.718	0.74
78	75-093	Cao Lanh	10.4414	105.711	CL15	10.4441	105.718	0.74	CL15	10.4441	105.718	0.74
79	75-094	Cao Lanh	10.4412	105.713	CL15	10.4441	105.718	0.56	CL15	10.4441	105.718	0.56
80	75-095	Cao Lanh	10.4277	105.732	CL14	10.4444	105.698	4.24	CL31	10.4117	105.719	2.32
81	75-096	Cao Lanh	10.4496	105.696	CL11	10.4493	105.696	0.03	CL11	10.4493	105.696	0.03
82	75-097	Cao Lanh	10.4411	105.713	CL15	10.4441	105.718	0.6	CL15	10.4441	105.718	0.6
83	75-099	Cao Lanh	10.4436	105.709	CL15	10.4441	105.718	0.96	CL15	10.4441	105.718	0.96
84	75-100	Cao Lanh	10.4269	105.731	CL25	10.4445	105.755	3.33	CL31	10.4117	105.719	2.2
85	75-101	Cao Lanh	10.4115	105.722	CL11	10.4493	105.696	5.08	CL31	10.4117	105.719	0.36
86	75-102	Cao Lanh	10.4492	105.754	CL27	10.4452	105.755	0.45	CL27	10.4452	105.755	0.45
87	75-103	Cao Lanh	10.4056	105.749	CL27	10.4452	105.755	4.46	CL33	10.3969	105.728	2.53
88	75-104	Cao Lanh	10.4829	105.697	CL13	10.4441	105.697	4.33	CL28	10.4719	105.676	2.67
89	75-105	Cao Lanh	10.4614	105.708	CL11	10.4493	105.696	1.89	CL11	10.4493	105.696	1.89
90	75-106	Cao Lanh	10.4638	105.7	CL29	10.4449	105.697	6.45	CL11	10.4493	105.696	1.67
91	75-107	Cao Lanh	10.4401	105.705	CL14	10.4444	105.698	0.95	CL14	10.4444	105.698	0.95
92	75-108	Cao Lanh	10.4379	105.706	CL13	10.4441	105.697	1.16	CL14	10.4444	105.698	1.13
93	75-109	Cao Lanh	10.4932	105.701	TPCL01	10.4847	105.652	5.52	CL28	10.4719	105.676	3.69
94	75-110	Cao Lanh	10.4697	105.701	CL11	10.4493	105.696	2.32	CL11	10.4493	105.696	2.32
95	75-006	Thap Muoi	10.5147	105.904	TM03	10.5164	105.909	0.5
96	75-011	Thap Muoi	10.4731	105.902	TM40	10.5188	105.846	8.02
97	75-012	Thap Muoi	10.5122	105.836	TM40	10.5188	105.846	1.31
98	75-018	Thap Muoi	10.4745	105.913	TM20	10.4512	105.9	3.02
99	75-019	Thap Muoi	10.4786	105.841	TM40	10.5188	105.846	4.51
100	75-021	Thap Muoi	10.4748	105.862	TM40	10.5188	105.846	5.18
101	75-023	Thap Muoi	10.5009	105.884	TM08	10.5195	105.846	4.78
102	75-025	Thap Muoi	10.5289	105.746	TPCL04	10.4705	105.625	14.97
103	75-027	Thap Muoi	10.4828	105.929	TM05	10.5192	105.845	10.24
104	75-030	Thap Muoi	10.5515	105.873	TM40	10.5188	105.846	4.74
105	75-033	Thap Muoi	10.5053	105.769	TM24	10.5256	105.759	2.5
106	75-034	Thap Muoi	10.5581	105.777	TM05	10.5192	105.845	8.72
107	75-036	Thap Muoi	10.5631	105.762	TM16	10.5259	105.846	10.17
108	75-037	Thap Muoi	10.45	105.872	TM16	10.5259	105.846	8.94
109	75-049	Thap Muoi	10.4953	105.863	TM40	10.5188	105.846	3.25
110	75-055	Thap Muoi	10.5107	105.86	TM40	10.5188	105.846	1.77
111	75-058	Thap Muoi	10.4906	105.843	TM16	10.5259	105.846	3.95
112	75-061	Cao Lanh	10.4703	105.727	CL11	10.4493	105.696	4.1
113	75-062	Cao Lanh	10.4657	105.702	CL11	10.4493	105.696	1.95
114	75-063	Cao Lanh	10.4449	105.716	CL15	10.4441	105.718	0.19
115	75-065	Cao Lanh	10.4496	105.707	CL15	10.4441	105.718	1.37
116	75-066	Cao Lanh	10.4516	105.71	CL11	10.4493	105.696	1.54
117	75-067	Cao Lanh	10.4795	105.715	CL14	10.4444	105.698	4.36
118	75-068	Cao Lanh	10.4578	105.712	CL11	10.4493	105.696	1.98
119	75-069	Cao Lanh	10.4663	105.707	CL14	10.4444	105.698	2.64
120	75-070	Cao Lanh	10.4641	105.699	CL14	10.4444	105.698	2.2
121	75-071	Cao Lanh	10.4268	105.731	CL25	10.4445	105.755	3.35
122	75-073	Cao Lanh	10.4436	105.709	CL14	10.4444	105.698	1.25
123	75-074	Cao Lanh	10.4713	105.74	CL15	10.4441	105.718	3.91
124	75-076	Cao Lanh	10.4524	105.709	CL15	10.4441	105.718	1.29
125	75-077	Cao Lanh	10.441	105.712	CL12	10.4457	105.696	1.88
126	75-079	Cao Lanh	10.4515	105.7	CL15	10.4441	105.718	2.14
127	75-080	Cao Lanh	10.4548	105.698	TPCL02	10.4557	105.637	6.74
128	75-085	Cao Lanh	10.4382	105.696	CL11	10.4493	105.696	1.24
129	75-086	Cao Lanh	10.4622	105.709	CL11	10.4493	105.696	2.03
130	75-087	Cao Lanh	10.4623	105.71	CL11	10.4493	105.696	2.07
131	75-089	Cao Lanh	10.4382	105.764	CL27	10.4452	105.755	1.23
132	75-090	Cao Lanh	10.4634	105.701	TPCL01	10.4847	105.652	5.98
133	75-091	Cao Lanh	10.4916	105.701	CL14	10.4444	105.698	5.27
134	75-093	Cao Lanh	10.4414	105.711	CL14	10.4444	105.698	1.57
135	75-095	Cao Lanh	10.4277	105.732	CL11	10.4493	105.696	4.64
136	75-099	Cao Lanh	10.4436	105.709	CL27	10.4452	105.755	5.16
137	75-100	Cao Lanh	10.4269	105.731	CL13	10.4441	105.697	4.25
138	75-101	Cao Lanh	10.4115	105.722	CL14	10.4444	105.698	4.54
139	75-102	Cao Lanh	10.4492	105.754	CL11	10.4493	105.696	6.47
140	75-103	Cao Lanh	10.4056	105.749	CL15	10.4441	105.718	5.54
141	75-104	Cao Lanh	10.4829	105.697	CL12	10.4457	105.696	4.15
142	75-106	Cao Lanh	10.4638	105.7	CL11	10.4493	105.696	1.67
143	75-109	Cao Lanh	10.4932	105.701	TPCL02	10.4557	105.637	8.23
144	75-110	Cao Lanh	10.4697	105.701	TPCL03	10.4543	105.635	7.22
145	75-021	Thap Muoi	10.4748	105.862	TM16	10.5259	105.846	5.95
146	75-023	Thap Muoi	10.5009	105.884	TM16	10.5259	105.846	5.14
147	75-025	Thap Muoi	10.5289	105.746	TPCL02	10.4557	105.637	14.62
148	75-034	Thap Muoi	10.5581	105.777	TM24	10.5256	105.759	4.11
149	75-061	Cao Lanh	10.4703	105.727	CL14	10.4444	105.698	4.32
150	75-065	Cao Lanh	10.4496	105.707	CL14	10.4444	105.698	1.15
151	75-067	Cao Lanh	10.4795	105.715	CL15	10.4441	105.718	3.96
152	75-076	Cao Lanh	10.4524	105.709	CL11	10.4493	105.696	1.49
153	75-086	Cao Lanh	10.4622	105.709	CL14	10.4444	105.698	2.36
154	75-087	Cao Lanh	10.4623	105.71	CL14	10.4444	105.698	2.39
155	75-090	Cao Lanh	10.4634	105.701	CL14	10.4444	105.698	2.15
156	75-091	Cao Lanh	10.4916	105.701	CL13	10.4441	105.697	5.31
157	75-093	Cao Lanh	10.4414	105.711	CL11	10.4493	105.696	1.9
158	75-099	Cao Lanh	10.4436	105.709	CL14	10.4444	105.698	1.25
159	75-104	Cao Lanh	10.4829	105.697	CL11	10.4493	105.696	3.74
160	75-025	Thap Muoi	10.5289	105.746	TM13	10.5267	105.725	2.35
161	75-090	Cao Lanh	10.4634	105.701	CL29	10.4449	105.697	6.32
162	75-091	Cao Lanh	10.4916	105.701	TPCL03	10.4543	105.635	8.14
163	75-090	Cao Lanh	10.4634	105.701	CL12	10.4457	105.696	2.08
164	75-091	Cao Lanh	10.4916	105.701	CL11	10.4493	105.696	4.74
165	75-090	Cao Lanh	10.4634	105.701	TPCL02	10.4557	105.637	7.19
166	75-090	Cao Lanh	10.4634	105.701	CL11	10.4493	105.696	1.67
167	75-090	Cao Lanh	10.4634	105.701	CL13	10.4441	105.697	2.21
