# Supplementary material for: Veterinary Drug Shops as Main Sources of Supply and Advice on Antimicrobials for Animal Use in the Mekong Delta of Vietnam
Source: Antibiotics (Basel). 2019 Oct 25;8(4):195. doi: 10.3390/antibiotics8040195 (PMC6963485; doi:10.3390/antibiotics8040195)
Supplement: Supplementary file 1 [file antibiotics-08-00195-s001.zip › Table S2.xlsx]

## Sheet: Animal Population
District	Commune	Area (sq.km)	Duck	Chicken	Pig	Muscovy duck	Goose	Cow	Goat	Vet drug shop	Person-days per week
Cao Lanh	An Binh	8.2	5098	2691	453	19	6	45	11	0	0
Cao Lanh	Ba Sao	62.7	58543	2843	439	241	0	112	0	2	22.5
Cao Lanh	Binh Hang Tay	14.4	5398	3181	1342	258	25	6	0	6	63
Cao Lanh	Binh Hang Trung	19.9	24564	5485	1751	739	32	10	19	4	31.5
Cao Lanh	Binh Thanh	27.6	815	7718	1687	486	14	16	0	0	0
Cao Lanh	Gao Giong	51.4	31840	1466	352	313	16	181	24	3	43
Cao Lanh	My Hiep	22.5	44199	5957	678	0	0	26	104	2	21
Cao Lanh	My Hoi	16	21785	2515	2098	245	0	31	0	4	46
Cao Lanh	My Long	21	14195	4572	622	0	0	32	0	3	42
Cao Lanh	My Tho	23.9	17043	26226	641	382	20	64	0	1	7
Cao Lanh	My Tho Town	8.2	1206	8604	1189	69	2	45	0	5	75
Cao Lanh	My Xuong	9.9	637	3173	872	494	21	14	0	2	30.5
Cao Lanh	Nhi My	26	15535	15380	465	0	0	61	4	1	14
Cao Lanh	Phong My	28.2	46259	3931	975	190	2	237	26	3	35
Cao Lanh	Phuong Thinh	44.3	27235	2146	423	0	0	50	0	2	38
Cao Lanh	Phuong Tra	17.5	8532	3396	391	0	0	82	0	6	81.5
Cao Lanh	Tan Hoi Trung	40.7	10324	3518	636	120	9	99	0	4	70
Cao Lanh	Tan Nghia	22.4	21704	1226	380	593	22	144	0	2	15
Thap Muoi	Doc Binh Kieu	32.6	45910	6625	3668	128	22	283	47	4	73.5
Thap Muoi	Hung Thanh	49.6	1775	935	1450	32	13	135	47	1	7
Thap Muoi	Lang Bien	23.3	3282	2142	1473	36	9	88	83	1	7
Thap Muoi	My An	18.6	52575	7118	888	213	0	115	107	1	9.5
Thap Muoi	My An Town	17.1	26128	5474	1756	0	0	92	160	12	149.5
Thap Muoi	My Dong	25.2	26294	5991	1880	678	91	68	36	1	7
Thap Muoi	My Hoa	36.7	41184	2793	559	413	47	53	6	2	15
Thap Muoi	My Quy	61.3	61350	5087	1076	641	119	133	76	6	63
Thap Muoi	Phu Dien	45.4	41409	5213	2034	292	33	242	67	4	40.5
Thap Muoi	Tan Kieu	42.4	16884	4534	1712	250	6	134	70	2	16
Thap Muoi	Thanh Loi	47.8	489	917	1001	0	0	26	102	1	14
Thap Muoi	Thanh My	44.7	55916	6199	1644	280	108	117	22	2	14
Thap Muoi	Truong Xuan	73	4229	6516	1112	731	167	193	149	6	86
